# Supplementary material for: Effectiveness of congenital myelodysplastic clubfoot treatment by the Ponseti method—Systematic review
Source: PLoS One. 2024 Oct 4;19(10):e0304909. doi: 10.1371/journal.pone.0304909 (PMC11452036; doi:10.1371/journal.pone.0304909)
Supplement: S1 Table — (XLSX) [file pone.0304909.s002.xlsx]

## Sheet: Articles
																MMC level				CCF Classification		CCF Classification - Post tenotomy		Associated orthopedic alterations															Type of brace								CCF Classification - Final follow-up
Year	Journal	Country	Authors	Study type	Follow-up (years)	n patients	n feet	bilateral	Male	Female	Left	Right	Inclusion	Exclusion	Correction of spinal defect (n)	Upper lumbar - thoracic	Low back/sacral spine	Age (without) start TTO	Age over	Pirani	Demeglio	Pirani	Demeglio	Knee sprain (n patients)	Hip sprain (n patients)	Correction criteria	n braces	Responsible for the braces	Achilles tenotomy (n feet)	Criteria for indicating tenotomy	Local tenotomy	Tenotomy age (without)	Percutaneous tenotomy	Open tenotomy	Additional procedures	Initial correction	Initial dorsiflexion	Final dorsiflexion	Mitchell boot and barr	DB	Dinamic brace	AFO + bar	Use of brace	Walking age and day orthosis	Rotation of the foot on the bar	Corrected at the end of follow-up (feet)	Pirani	Demeglio	Recurrences (n feet)
2009	JBJS Am	US	Gerlach et al	Prospective	2,8	16	28	12	7	9			CCF + MMC	Previous surgery TTO	15	7	11	12 (1-103) *6 without excluding 1 patient whose onset was at 103 weeks	6		3,3 (2-4) 11 with IV L4 or lower = 3.3 High level = 3.4 (3-4)		3.3 (2-4) 11 with IV L4 or lower = 3.3 and high level = 3.4 (3-4)	3	9	Plantigrade foot, no residual deformity and DF>=5°	5 (2-8) no significant difference between levels	Dobbs	24	DF < 10°	Outpatient if age <1 year		24	.	.	27/28 = 96%	21.2° (5°-30°)	18.3° (0-35°)	.	until 2004 - 8 patients	after 2004 - 7 patients		23h - 3 months / 14-16h until 4 years of age	AFO or MAFO depending on MMC level 50 - 70°	CCF and 30° normal side	24 (86%)		3.3 (2-4) 11 with IV L4 or lower = 3.3 and high level = 3.4 (3-4)	19 (11 patients)
2017	J Ped Orthop B	UK	Matar et al	Retrospective	4.5	11	18	7	4	7								4.7 (2-8)	1 patient aged 19 months (neglected CCF)	5.5 (3.5-6)		5.5 (3.5-6)			7	Plantigrade foot and no pain	7 (4-9)	Garg	17		SC under general anesthesia		17	.		18/18 = 100%		13° (-10°-25°)	11				23h - 3 months / 14-16h until 4 years old		50 - 70°	15 (83.3)	5.5 (3.5-6)		8 feet (6 patients)
2018	J Ped Orthop	US	Arkin et al	Retrospective	5.4	17	26	9	9	8	14	12	CCF + bifid spine	> 2 years old at 1st evaluation, previous treatment for CCF and follow-up < 1 year	1	19	7	6.5 (3-18)									6.54 (2-9)	Swaroop	23	DF < 10°	SC under general anesthesia	15 (9.1-27)	12	11		26/26				5		21	DB or AFO initially and then 25 with AFO 23h - 3 months / 14-16h until 4 years old			11 (42.3%)			15
2016	J Ped Orthop B	Egypt	El-Fadl et al	Prospective	2.25	24	48	24	15	9			CCF + MMC			Not evaluated - (36 without quadriceps action and 12 with muscle tone present)		5.9 (3-8)	.		12.8 (12-14) = 28 17 (15-19) = 20		5.21 (5-6) = 38 11.17 (10-12) = 6 17.75 (16-19) = 4			Feet that allow you to wear shoes without difficulty	2021-06-08	?	48		SC under general anesthesia			48 (Z-stretch)	16 - TNZ capsulotomy and 12 - TNZ and posterior subtalar capsulotomy					48			23h - 3 months / 14-16h until 3 years old	AFO up to walking age		0.896		5.17 (5-6) = 36 11.29 (10-12) = 7 18.2 (18-19) = 5
2009	J Ped Orthop	Canada	Janicki et al	Retrospective	2.6	5	9	4					Non-idiopathic CCF without before treatment					9.2 (4-24)								Corrected foot without dynamic deformity, able to put on shoes and with at least 10° of DF	4.2 (3-6)	Orthopedist or Physiotherapist	7	DF < 20°	SC under general anesthesia					1						5	23h - 3 months / 14-16h until 3 years old	AFO up to walking age	70°	6 (66%)			5
2015	J Child Orthop	UK	Dunkley et al	retrospectivo	4.6	15	24	9										11.2		5.5 (3-6)								Physiotherapist		DF < 15°	Outpatient if < 8 months old								15				23h - 3 months / 14-16h until 3 years old			14 (93%)			13 (60%)
					3.87
2021	Frontier in surgery	Italy	Abraham et al	Retrospective	3.26	8	15	7					Non-idiopathic CCF without before treatment					23									4.7		15				15			1				15									13
2021	The Foot	India	Sharma et al	Prospective	9	5	8	3					Non-idiopathic CCF without before treatment					9.8 (1-21)		5.0 (4-6)		1.6 (0.5 - 3.5)				abd 70° ou + e sem pronação	8.22			Equine residual	amb com anestesia local					1				5			23h - 3 months / 12h up to 4-5 years old						7
2019	J Taibah Un Med Science	Saudi Arabia	Alomran et al	Case report	?	1	1		1									76		5.5		0					12	Author	1		CC sob anestesia geral	88		With resection of 1 cm of the tendon		1						1					0
[truncated: 23 more columns]
