# Supplementary material for: Effectiveness of congenital myelodysplastic clubfoot treatment by the Ponseti method—Systematic review
Source: PLoS One. 2024 Oct 4;19(10):e0304909. doi: 10.1371/journal.pone.0304909 (PMC11452036; doi:10.1371/journal.pone.0304909)
Supplement: S2 Table — (XLSX) [file pone.0304909.s003.xlsx]

## Sheet: Sharma data
Pirani		Age
Before	After	21
5	1	1
6	3.5	1
5.5	2	13
4	0.5	13
5	1	9.8
5.5	2.5
5	2
4.5	1
5.0625	1.6875
