# Supplementary material for: Effectiveness of congenital myelodysplastic clubfoot treatment by the Ponseti method—Systematic review
Source: PLoS One. 2024 Oct 4;19(10):e0304909. doi: 10.1371/journal.pone.0304909 (PMC11452036; doi:10.1371/journal.pone.0304909)
Supplement: S3 Table — (XLSX) [file pone.0304909.s004.xlsx]

## Sheet: Article selection
DATABASE SEARCH	28/10/2020	MENDELEY		ENDNOTE
		Total articles	763	Total articles	763
		Duplicates (Automatic search)	268	Duplicates (Automatic search)	223
PUBMED	72	Partial	495	Partial	540
EMBASE	198
WOS	44	Duplications found	26	Duplications found	64
SCOPUS	413	Total after duplications exclusion	469	Total after duplications exclusion	476
LILLACS	36
	763
		CCF NI Myelo + Ponseti	5
		CCF NI + Ponseti	6
		Case report	2
		Systematic review CCF NI Mix	1
