# Supplementary material for: Effectiveness of congenital myelodysplastic clubfoot treatment by the Ponseti method—Systematic review
Source: PLoS One. 2024 Oct 4;19(10):e0304909. doi: 10.1371/journal.pone.0304909 (PMC11452036; doi:10.1371/journal.pone.0304909)
Supplement: S4 Table — (XLSX) [file pone.0304909.s005.xlsx]

## Sheet: Success
Journal	Authors	Title	n (feet)	Success
JBJS Am	Gerlach et al	Early results of the Ponseti Method for the treatment os clubfoot associated with Myelomeningocele	28	24 (86%)
J Ped Orthop B	Matar et al	Effectiveness of Ponseti method for treating clubfoot associated with myelomeningocele: 3-9 years follow-up	18	15 (83.3)
J Ped Orthop	Arkin et al	Midterm results of the Ponseti Method for Treatment of clubfoot in patients with spina bifida	26	11 (42.3%)
J Ped Orthop B	El-Fadl et al	Early Management of neurologic clubfoot using Ponseti casting with minor posterior release in myelomeningocele: a preliminar report	48	43 (896%)
J Ped Orthop	Janicki et al	Treatment of neuromuscular and syndrome-associated (nonidiopathic) clubfeet using the Ponseti method	9	6 (66%)
J Child Orthop	Dunkley et al	Mid-term results of a physiotherapist-led Ponseti service for the management of non-idiopathic and idiopathic clubfoot	24	14 (93%)
Frontier in surgery	Abraham et al	Ponseti Casting vs Soft Tissue realease for initial treatment of non-idiopathic clubfoot	15	-
The Foot	Sharma et al	Comparative evaluation and analysis of outcomes in non-idiopathic and idiopathic clubfeet with Ponseti method at a tertiary care center a developing country	8	-
