# Supplementary material for: Effectiveness of congenital myelodysplastic clubfoot treatment by the Ponseti method—Systematic review
Source: PLoS One. 2024 Oct 4;19(10):e0304909. doi: 10.1371/journal.pone.0304909 (PMC11452036; doi:10.1371/journal.pone.0304909)
Supplement: S5 Table — (XLSX) [file pone.0304909.s006.xlsx]

## Sheet: Complications
Journal	Authors	Title	n (feet)	Complications (feet)	-
JBJS Am	Gerlach et al	Early results of the Ponseti Method for the treatment os clubfoot associated with Myelomeningocele	28	14	50
J Ped Orthop B	Matar et al	Effectiveness of Ponseti method for treating clubfoot associated with myelomeningocele: 3-9 years follow-up	18	-	-
J Ped Orthop	Arkin et al	Midterm results of the Ponseti Method for Treatment of clubfoot in patients with spina bifida	26	10	38
J Ped Orthop B	El-Fadl et al	Early Management of neurologic clubfoot using Ponseti casting with minor posterior release in myelomeningocele: a preliminar report	48	10	20.8
J Ped Orthop	Janicki et al	Treatment of neuromuscular and syndrome-associated (nonidiopathic) clubfeet using the Ponseti method	9	2	22.2
J Child Orthop	Dunkley et al	Mid-term results of a physiotherapist-led Ponseti service for the management of non-idiopathic and idiopathic clubfoot	24	4	2.66
